# Supplementary material for: Vitamin B5 and succinyl-CoA improve ineffective erythropoiesis in SF3B1 mutated myelodysplasia
Source: Sci Transl Med. Author manuscript; Available in PMC 2023 May 10. (PMC7614516; doi:10.1126/scitranslmed.abn5135)
Supplement: Data file S1 [file EMS175159-supplement-Data_file_S1.xlsx]

## Sheet: Details
GeneID	Gene Symbol	Chrom.	Chr. Location	Chr. Location	PValue	FDR	Splicing Type
ENSG00000008311.14	AASS	chr7	122078861	122079712	4.94e-05	0.00328764	RI
ENSG00000131269.16	ABCB7	chrX	75071508	75071704	0.000462615	0.0202273	A3SS
ENSG00000102575.11	ACP5	chr19	11577592	11578194	1.19e-05	0.0012487	A3SS
ENSG00000127507.17	ADGRE2	chr19	14752328	14752526	5.92e-06	0.00152571	MXE
ENSG00000223959.8	AFG3L1P	chr16	89988851	89988951	1.77e-05	0.00309692	SE
ENSG00000165568.17	AKR1E2	chr10	4841784	4841857	0.000683792	0.0383899	SE
ENSG00000163516.13	ANKZF1	chr2	219234132	219235875	0.00160386	0.0388713	RI
ENSG00000196975.15	ANXA4	chr2	69810593	69811456	0.000108123	0.00898107	A5SS
ENSG00000136044.11	APPL2	chr12	105207970	105208047	5.42e-13	1.87e-10	A3SS
ENSG00000149182.14	ARFGAP2	chr11	47173758	47173915	8.26e-06	0.000913482	A3SS
ENSG00000149182.14	ARFGAP2	chr11	47173758	47173915	0.000123837	0.00763746	A3SS
ENSG00000160007.18	ARHGAP35	chr19	46987988	46989675	2.87e-05	0.00219092	RI
ENSG00000196914.8	ARHGEF12	chr11	120429711	120429831	2.3e-08	1.9e-05	MXE
ENSG00000196914.8	ARHGEF12	chr11	120437307	120437382	4.44e-06	0.00124174	SE
ENSG00000196914.8	ARHGEF12	chr11	120431770	120431911	5.35e-06	0.00139159	SE
ENSG00000196914.8	ARHGEF12	chr11	120431770	120431911	0.00052119	0.0323244	SE
ENSG00000166233.14	ARIH1	chr15	72570163	72570307	5.76e-07	0.00010232	A3SS
ENSG00000104763.18	ASAH1	chr8	18084286	18084971	3.53e-06	0.00105888	A5SS
ENSG00000104763.18	ASAH1	chr8	18064456	18067298	0.00185316	0.0430835	RI
ENSG00000100325.14	ASCC2	chr22	29827476	29827600	0.000307154	0.0232394	MXE
ENSG00000100325.14	ASCC2	chr22	29832244	29832342	0.000682168	0.0394886	MXE
ENSG00000116539.12	ASH1L	chr1	155459796	155459898	3.19e-05	0.00456717	SE
ENSG00000198363.17	ASPH	chr8	61618977	61619019	2.46e-05	0.0039703	MXE
ENSG00000159363.17	ATP13A2	chr1	17004691	17004821	9.99e-07	0.000551958	A5SS
ENSG00000168488.18	ATXN2L	chr16	28832186	28832399	0.000832584	0.0323054	A3SS
ENSG00000148090.11	AUH	chr9	91325317	91325404	2.3e-08	1.9e-05	MXE
ENSG00000148090.11	AUH	chr9	91217276	91217327	8.36e-06	0.00180253	SE
ENSG00000148090.11	AUH	chr9	91356087	91356155	2.1e-05	0.00342341	SE
ENSG00000028310.17	BRD9	chr5	869244	869404	2.08e-08	4.69e-06	A3SS
ENSG00000028310.17	BRD9	chr5	889586	889766	2.65e-05	0.00234934	A3SS
ENSG00000168000.14	BSCL2	chr11	62706202	62706344	1.31e-05	0.0022201	A5SS
ENSG00000160058.18	BSDC1	chr1	32394079	32394425	0.00173403	0.0407266	RI
ENSG00000163689.20	C3orf67	chr3	58849031	58849409	0.000647219	0.0381258	MXE
ENSG00000241852.9	C8orf58	chr8	22602536	22602643	8.46e-05	0.00929359	SE
ENSG00000241852.9	C8orf58	chr8	22602560	22602643	0.000875697	0.0454507	SE
ENSG00000108509.20	CAMTA2	chr17	4982088	4982227	4.51e-05	0.00357151	A3SS
ENSG00000105483.17	CARD8	chr19	48249522	48249633	0.000444835	0.0298257	MXE
ENSG00000197816.13	CCDC180	chr9	97328019	97328146	0.000224508	0.0180246	SE
ENSG00000128891.15	CCDC32	chr15	40564790	40565057	0.00021103	0.0158435	A5SS
ENSG00000103540.16	CCP110	chr16	19532415	19532544	0.000170154	0.0148707	SE
ENSG00000135218.18	CD36	chr7	80669952	80671164	0.000458276	0.0160288	RI
ENSG00000130177.15	CDC16	chr13	114236644	114236699	4.48e-06	0.00124174	SE
ENSG00000004897.11	CDC27	chr17	47151805	47151936	3.45e-06	0.000448894	A3SS
ENSG00000004897.11	CDC27	chr17	47169916	47170042	1.64e-05	0.00293518	SE
ENSG00000197622.12	CDC42SE1	chr1	151055015	151055993	0.00066143	0.0206029	RI
ENSG00000008128.22	CDK11A	chr1	1712263	1712400	3.49e-05	0.00486738	SE
ENSG00000008128.22	CDK11A	chr1	1716345	1716478	0.000900821	0.0462885	SE
ENSG00000123219.12	CENPK	chr5	65554796	65554946	1.06e-10	3.12e-08	A3SS
ENSG00000123219.12	CENPK	chr5	65554796	65554946	2.89e-05	0.00253084	A3SS
ENSG00000123219.12	CENPK	chr5	65561462	65561564	0.000135871	0.0108253	A5SS
ENSG00000110274.15	CEP164	chr11	117354931	117356617	0.000125454	0.0120801	SE
ENSG00000130779.20	CLIP1	chr12	122276438	122276444	2.75e-06	0.000895521	SE
ENSG00000130779.20	CLIP1	chr12	122322113	122324381	0.000570546	0.034179	SE
ENSG00000102805.14	CLN5	chr13	76995842	76996127	0.000484073	0.0208543	A3SS
ENSG00000166855.9	CLPX	chr15	65156843	65156932	0.000197263	0.0163979	SE
ENSG00000134326.11	CMPK2	chr2	6851449	6851683	2.43e-05	0.00376908	SE
ENSG00000133313.14	CNDP2	chr18	74501211	74501472	1.31e-05	0.0013236	A3SS
ENSG00000068120.14	COASY	chr17	42562295	42562487	1.38e-05	0.00136633	A3SS
ENSG00000068120.14	COASY	chr17	42562150	42562487	3.6e-06	0.000430174	RI
ENSG00000141030.12	COPS3	chr17	17276034	17276183	7.97e-05	0.00555671	A3SS
ENSG00000197603.13	CPLANE1	chr5	37139339	37142480	0.000104843	0.00582873	RI
ENSG00000245694.9	CRNDE	chr16	54920297	54920410	4.04e-08	8.4e-06	A3SS
ENSG00000101266.18	CSNK2A1	chr20	526695	526942	0.00027088	0.0203215	SE
ENSG00000198730.8	CTR9	chr11	10755677	10755795	0.000117443	0.0116401	SE
ENSG00000198730.8	CTR9	chr11	10766401	10766490	0.000543134	0.0331647	SE
ENSG00000163257.10	DCAF16	chr4	17805106	17805225	4.02e-06	0.00116951	SE
ENSG00000100201.20	DDX17	chr22	38487878	38492115	5.94e-08	1.7e-05	RI
ENSG00000100201.20	DDX17	chr22	38489227	38489458	0.000904906	0.0464521	SE
ENSG00000145833.15	DDX46	chr5	134773695	134773861	2.28e-05	0.00392088	MXE
ENSG00000145833.15	DDX46	chr5	134789215	134789264	0.000147675	0.0141613	MXE
ENSG00000181381.13	DDX60L	chr4	168395958	168396127	0.000243498	0.0129824	A3SS
ENSG00000072849.10	DERL2	chr17	5481100	5481389	0.000828164	0.0244072	RI
ENSG00000187630.16	DHRS4L2	chr14	24001383	24001517	0.00020996	0.0169876	SE
ENSG00000075711.20	DLG1	chr3	197065275	197065809	0.00116538	0.0314861	RI
ENSG00000119689.14	DLST	chr14	74889877	74889952	0	0	A3SS
ENSG00000119689.14	DLST	chr14	74882590	74882624	0.000202558	0.0166236	SE
ENSG00000115137.11	DNAJC27	chr2	24951393	24951554	1.21e-06	0.00048318	SE
ENSG00000143476.17	DTL	chr1	212042992	212043118	0.000110674	0.0110973	SE
ENSG00000088986.10	DYNLL1	chr12	120496112	120496553	0	0	RI
ENSG00000143479.16	DYRK3	chr1	206638924	206639042	2.43e-08	3.4e-05	SE
ENSG00000198919.12	DZIP3	chr3	108647942	108648962	0.000144545	0.00729701	RI
ENSG00000205250.8	E2F4	chr16	67192760	67193170	1.83e-10	1.15e-07	RI
ENSG00000104529.17	EEF1D	chr8	143586218	143586290	8.1e-08	7.6e-05	SE
ENSG00000149547.14	EI24	chr11	125575250	125575408	6.25e-07	0.000105327	A3SS
ENSG00000149547.14	EI24	chr11	125575250	125575408	5.05e-06	0.000616446	A3SS
ENSG00000115211.15	EIF2B4	chr2	27369413	27369919	0.00119599	0.0320292	RI
ENSG00000125991.19	ERGIC3	chr20	35556954	35557109	3.33e-16	2.17e-13	A3SS
ENSG00000171824.13	EXOSC10	chr1	11070899	11070988	6.37e-05	0.00461099	A3SS
ENSG00000156500.15	FAM122C	chrX	134832944	134833128	7.95e-06	0.00174806	SE
ENSG00000138640.14	FAM13A	chr4	88790585	88790627	0.000164056	0.0144782	SE
ENSG00000119979.17	FAM45A	chr10	119107947	119108164	0.000459854	0.0202273	A3SS
ENSG00000103264.17	FBXO31	chr16	87358410	87358497	0.000584388	0.0346193	SE
ENSG00000110074.10	FOXRED1	chr11	126273315	126273454	8.17e-06	0.000913482	A3SS
ENSG00000105607.12	GCDH	chr19	12897302	12897863	0.00126168	0.0333813	RI
ENSG00000001084.12	GCLC	chr6	53516108	53516240	0	0	A3SS
ENSG00000001084.12	GCLC	chr6	53516108	53516240	4.63e-05	0.00357151	A3SS
ENSG00000001084.12	GCLC	chr6	53522414	53522527	9.85e-05	0.0101523	SE
ENSG00000255769.7	GOLGA2P10	chr15	82477202	82477298	0.000319034	0.0228054	SE
ENSG00000211445.11	GPX3	chr5	151020827	151021253	0.000590787	0.0299537	A5SS
ENSG00000105737.9	GRIK5	chr19	42063300	42063525	5.25e-09	1.29e-05	SE
ENSG00000148180.19	GSN	chr9	121281469	121281562	0.000779072	0.0432595	MXE
ENSG00000148180.19	GSN	chr9	121300055	121300126	0	0	SE
ENSG00000143774.16	GUK1	chr1	228141632	228141829	0.000966565	0.0482711	SE
ENSG00000138796.16	HADH	chr4	108027687	108028069	5.21e-06	0.00145177	A5SS
ENSG00000138796.16	HADH	chr4	108023473	108027760	0.000307218	0.0120617	RI
ENSG00000084754.11	HADHA	chr2	26214442	26214576	7.83e-14	3.82e-11	A3SS
ENSG00000138029.13	HADHB	chr2	26263379	26263479	5.72e-06	0.00152571	MXE
ENSG00000143575.14	HAX1	chr1	154273749	154273961	4.8e-05	0.00365081	A3SS
ENSG00000143575.14	HAX1	chr1	154273335	154273961	0.000771826	0.0233783	RI
ENSG00000105856.13	HBP1	chr7	107195833	107196151	8.52e-06	0.00182172	SE
ENSG00000105856.13	HBP1	chr7	107196289	107196369	1.49e-05	0.00277604	SE
ENSG00000163517.14	HDAC11	chr3	13483463	13483564	1.96e-05	0.00343901	MXE
ENSG00000180229.12	HERC2P3	chr15	20452367	20452588	2.88e-05	0.0042746	SE
ENSG00000180229.12	HERC2P3	chr15	20452367	20452559	5.8e-05	0.00717857	SE
ENSG00000206503.12	HLA-A	chr6	29944499	29944634	1.48e-06	0.000576831	A5SS
ENSG00000071794.15	HLTF	chr3	149041489	149041680	9.73e-06	0.0010557	A3SS
ENSG00000197386.12	HTT	chr4	3142744	3142886	0	0	A3SS
ENSG00000003147.18	ICA1	chr7	8227637	8227851	3.77e-08	4.31e-05	SE
ENSG00000163565.18	IFI16	chr1	159051678	159053724	1.13e-05	0.00106896	RI
ENSG00000126709.14	IFI6	chr1	27669220	27669346	2.58e-05	0.0034692	A5SS
ENSG00000134352.19	IL6ST	chr5	55952249	55952351	5.01e-05	0.00689223	MXE
ENSG00000119185.12	ITGB1BP1	chr2	9406660	9407598	0.00087059	0.0249911	RI
ENSG00000196911.10	KPNA5	chr6	116732135	116741866	1.18e-07	2.88e-05	RI
ENSG00000050426.15	LETMD1	chr12	51048326	51048518	0.000589328	0.0299537	A5SS
ENSG00000220804.8	LINC01881	chr2	242122286	242122455	1.86e-05	0.00322294	SE
ENSG00000136153.19	LMO7	chr13	75809153	75809183	1.14e-06	0.000473408	SE
ENSG00000136153.19	LMO7	chr13	75807479	75808199	0.000620634	0.0362287	SE
ENSG00000175061.17	LRRC75A-AS1	chr17	16439580	16440253	4.9e-05	0.00368214	A3SS
ENSG00000175061.17	LRRC75A-AS1	chr17	16439326	16440253	1.34e-05	0.00120492	RI
ENSG00000133739.15	LRRCC1	chr8	85123412	85123606	0.000523995	0.0324204	SE
ENSG00000111144.9	LTA4H	chr12	96009093	96013258	7e-08	1.81e-05	RI
ENSG00000076984.17	MAP2K7	chr19	7911414	7911578	4.43e-06	0.000555424	A3SS
ENSG00000135341.17	MAP3K7	chr6	90550467	90552179	2.75e-06	0.000376783	RI
ENSG00000071054.16	MAP4K4	chr2	101855976	101856138	0.00033874	0.0245052	MXE
ENSG00000071054.16	MAP4K4	chr2	101858995	101859082	0.00010487	0.0106694	SE
ENSG00000071054.16	MAP4K4	chr2	101863820	101864051	0.000414561	0.0273223	SE
ENSG00000038274.16	MAT2B	chr5	163512001	163513669	0.000101288	0.00859626	A5SS
ENSG00000065328.16	MCM10	chr10	13209090	13211104	1.87e-05	0.00157692	RI
ENSG00000175221.14	MED16	chr19	890136	890423	0.000607562	0.0248931	A3SS
ENSG00000175221.14	MED16	chr19	871605	871662	8.92e-05	0.00958108	SE
ENSG00000133997.11	MED6	chr14	70592879	70593009	3.08e-05	0.00264974	A3SS
ENSG00000164024.11	METAP1	chr4	99005768	99005866	0.000849859	0.0444679	SE
ENSG00000130830.14	MPP1	chrX	154789953	154790022	1.91e-05	0.00324639	SE
ENSG00000163738.18	MTHFD2L	chr4	74180686	74180866	2.59e-06	0.000876852	SE
ENSG00000116984.12	MTR	chr1	236803427	236803642	0.000363067	0.0249163	SE
ENSG00000085274.15	MYNN	chr3	169783476	169783560	6.84e-11	2.71e-07	SE
ENSG00000196535.16	MYO18A	chr17	29116443	29116455	7.19e-05	0.00859657	MXE
ENSG00000196535.16	MYO18A	chr17	29116443	29116455	8.43e-05	0.0096612	MXE
ENSG00000138119.16	MYOF	chr10	93478179	93478373	2.46e-05	0.00379343	SE
ENSG00000205531.12	NAP1L4	chr11	2951258	2951315	5.38e-06	0.00139214	SE
ENSG00000141562.17	NARF	chr17	82484812	82484950	2.76e-08	3.56e-05	SE
ENSG00000130414.11	NDUFA10	chr2	240018552	240018639	0.000822919	0.0434999	SE
ENSG00000128609.14	NDUFA5	chr7	123550469	123550586	0.000496656	0.0315071	MXE
ENSG00000128609.14	NDUFA5	chr7	123550469	123550586	2.06e-05	0.00339349	SE
ENSG00000157191.19	NECAP2	chr1	16449092	16452015	0.000640262	0.0200859	RI
ENSG00000183426.16	NPIPA1	chr16	14950751	14950821	0.000445498	0.0287366	SE
ENSG00000125458.6	NT5C	chr17	75130964	75131105	0.000571502	0.0297486	A5SS
ENSG00000108559.11	NUP88	chr17	5387778	5387904	1.62e-08	2.6e-05	SE
ENSG00000108559.11	NUP88	chr17	5387778	5387952	8.81e-08	7.97e-05	SE
ENSG00000132823.10	OSER1	chr20	44202960	44203074	2.11e-13	1.82e-09	SE
ENSG00000132823.10	OSER1	chr20	44202960	44203074	0.000448704	0.0287992	SE
ENSG00000155463.12	OXA1L	chr14	22770192	22770625	0.000400182	0.0146467	RI
ENSG00000120265.17	PCMT1	chr6	149789953	149790058	0.000104072	0.0111465	MXE
ENSG00000135365.15	PHF21A	chr11	45969814	45969904	0.000445451	0.0197867	A3SS
ENSG00000135365.15	PHF21A	chr11	45945839	45946003	5.96e-05	0.00788357	MXE
ENSG00000135365.15	PHF21A	chr11	46090454	46090581	0.000261339	0.0198367	SE
ENSG00000124155.17	PIGT	chr20	45418771	45419395	0.00084675	0.0244666	RI
ENSG00000124155.17	PIGT	chr20	45421382	45421664	0.00041914	0.0274835	SE
ENSG00000124155.17	PIGT	chr20	45421382	45421583	0.000792175	0.0423966	SE
ENSG00000105559.11	PLEKHA4	chr19	48857421	48857496	4.45e-05	0.0058553	SE
ENSG00000152359.14	POC5	chr5	75707736	75707875	0.000250532	0.0193007	SE
ENSG00000140521.13	POLG	chr15	89326911	89327079	3.45e-05	0.0028465	A3SS
ENSG00000121851.12	POLR3GL	chr1	145977777	145978096	1.49e-05	0.0013115	RI
ENSG00000221914.9	PPP2R2A	chr8	26339902	26339973	0.000409892	0.0271535	SE
ENSG00000163932.13	PRKCD	chr3	53173526	53173608	1.21e-07	9.59e-05	SE
ENSG00000163932.13	PRKCD	chr3	53173526	53173608	1.23e-06	0.00048318	SE
ENSG00000167578.17	RAB4B	chr19	40780018	40780499	0.000833578	0.0244072	RI
ENSG00000049541.10	RFC2	chr7	74246661	74246763	0.000917598	0.0468702	SE
ENSG00000164327.12	RICTOR	chr5	38966640	38966721	2.17e-06	0.000745886	SE
ENSG00000164327.12	RICTOR	chr5	38996818	38996882	0.000414461	0.0273223	SE
ENSG00000164327.12	RICTOR	chr5	38978582	38978650	0.000582229	0.0345709	SE
ENSG00000136104.20	RNASEH2B	chr13	50953904	50956503	0.000204227	0.00896964	RI
ENSG00000144713.12	RPL32	chr3	12839348	12839530	7.02e-06	0.00175474	MXE
ENSG00000144713.12	RPL32	chr3	12839348	12839530	8.26e-06	0.00189274	MXE
ENSG00000197756.9	RPL37A	chr2	216498824	216499398	0.000889505	0.0253682	RI
ENSG00000089157.15	RPLP0	chr12	120198553	120198739	0.00093118	0.0472213	SE
ENSG00000141425.17	RPRD1A	chr18	36025598	36027075	1.02e-11	1.12e-08	RI
ENSG00000122481.16	RWDD3	chr1	95244210	95244698	0.000128181	0.0121439	SE
ENSG00000122481.16	RWDD3	chr1	95244210	95244715	0.00014359	0.0130982	SE
ENSG00000151466.11	SCLT1	chr4	128952342	128952532	3.54e-07	0.000205045	SE
ENSG00000185485.14	SDHAP1	chr3	195984491	195984737	0.000267276	0.0201177	SE
ENSG00000185485.14	SDHAP1	chr3	195985626	195985789	0.000580885	0.0345309	SE
ENSG00000122335.15	SERAC1	chr6	158155314	158155351	9.15e-05	0.0097258	SE
ENSG00000142864.14	SERBP1	chr1	67424887	67424977	0	0	A3SS
ENSG00000182199.10	SHMT2	chr12	57232210	57232575	0.00156682	0.0382305	RI
ENSG00000182199.10	SHMT2	chr12	57232210	57232575	0.00224474	0.0490492	RI
ENSG00000123643.12	SLC36A1	chr5	151452342	151452491	1.18e-05	0.00232931	SE
ENSG00000123643.12	SLC36A1	chr5	151452342	151452491	0.00081503	0.0432604	SE
ENSG00000134294.13	SLC38A2	chr12	46364643	46364702	7.05e-05	0.00831925	SE
ENSG00000134802.17	SLC43A3	chr11	57425988	57426352	0	0	A3SS
ENSG00000134802.17	SLC43A3	chr11	57425988	57426389	3.55e-15	2.08e-12	A3SS
ENSG00000134802.17	SLC43A3	chr11	57426587	57426652	0.000123182	0.0119561	SE
ENSG00000139613.11	SMARCC2	chr12	56180976	56181597	0.00149432	0.0374765	RI
ENSG00000073584.19	SMARCE1	chr17	40631591	40632367	0.000262493	0.0105768	RI
ENSG00000116698.21	SMG7	chr1	183512836	183512868	0.000751764	0.0410436	SE
ENSG00000196756.11	SNHG17	chr20	38434503	38434626	0.000125631	0.0120801	SE
ENSG00000128739.22	SNRPN	chr15	24974287	24974456	6.3e-07	0.000105327	A3SS
ENSG00000128739.22	SNRPN	chr15	24974310	24974456	1.87e-06	0.000266561	A3SS
ENSG00000128739.22	SNRPN	chr15	24967028	24967152	1.96e-12	1.26e-08	SE
ENSG00000128739.22	SNRPN	chr15	24967028	24967240	7.87e-11	2.9e-07	SE
ENSG00000133104.13	SPART	chr13	36314221	36314421	4.67e-06	0.00127398	SE
ENSG00000133104.13	SPART	chr13	36314226	36314421	2.21e-05	0.00353294	SE
ENSG00000198911.11	SREBF2	chr22	41899236	41899553	1.62e-05	0.0031279	MXE
ENSG00000115875.18	SRSF7	chr2	38748578	38749705	0.0013094	0.0340289	RI
ENSG00000126091.20	ST3GAL3	chr1	43824730	43824892	1.53e-07	0.000112328	SE
ENSG00000131748.15	STARD3	chr17	39657972	39658522	3.62e-06	0.000430174	RI
ENSG00000131748.15	STARD3	chr17	39658708	39658820	8.51e-06	0.00182172	SE
ENSG00000131748.15	STARD3	chr17	39658721	39658820	3.04e-05	0.00445573	SE
ENSG00000115107.19	STEAP3	chr2	119254683	119254848	0.000952791	0.0478149	SE
ENSG00000109689.15	STIM2	chr4	27021493	27021612	9.52e-05	0.00990751	SE
ENSG00000198168.8	SVIP	chr11	22820191	22820336	1.15e-08	2.11e-05	SE
ENSG00000157625.15	TAB3	chrX	30842965	30846644	0.000295723	0.0150665	A3SS
ENSG00000137413.15	TAF8	chr6	42066311	42066459	0.000194946	0.0163024	SE
ENSG00000162367.11	TAL1	chr1	47225442	47225889	0.000574361	0.0342616	SE
ENSG00000036054.12	TBC1D23	chr3	100290577	100290701	0.000216646	0.0174737	SE
ENSG00000036054.12	TBC1D23	chr3	100281741	100281847	0.000319551	0.0228107	SE
ENSG00000146350.13	TBC1D32	chr6	121317494	121317690	8.18e-06	0.000913482	A3SS
ENSG00000106799.12	TGFBR1	chr9	99132496	99132739	0.000954601	0.0356243	A3SS
ENSG00000251022.6	THAP9-AS1	chr4	82895691	82895774	0.000406471	0.0269963	SE
ENSG00000162604.12	TM2D1	chr1	61686791	61686921	0.000677543	0.0381342	SE
ENSG00000121210.15	TMEM131L	chr4	153587741	153587811	5.82e-05	0.00717857	SE
ENSG00000111843.13	TMEM14C	chr6	10724555	10724633	0.000301298	0.0218554	SE
ENSG00000119777.19	TMEM214	chr2	27037789	27037892	0.000406776	0.0187661	A3SS
ENSG00000119777.19	TMEM214	chr2	27037814	27037892	1.25e-07	9.59e-05	SE
ENSG00000145901.15	TNIP1	chr5	151045860	151045950	7.59e-05	0.00867561	SE
ENSG00000170919.15	TPT1-AS1	chr13	45383759	45383838	0.000662965	0.0376407	SE
ENSG00000197323.11	TRIM33	chr1	114430797	114430912	0.000662652	0.0376407	SE
ENSG00000188917.14	TRMT2B	chrX	101041316	101041371	2.64e-05	0.00399583	SE
ENSG00000188917.14	TRMT2B	chrX	101037916	101038051	0.000632661	0.0368022	SE
ENSG00000103197.17	TSC2	chr16	2053341	2054440	0.000809812	0.0241952	RI
ENSG00000154743.17	TSEN2	chr3	12529761	12531659	0.00215623	0.0473508	RI
ENSG00000048140.17	TSPAN17	chr5	176656077	176656134	6.22e-05	0.00664266	A5SS
ENSG00000132388.12	UBE2G1	chr17	4296716	4296814	0.000295001	0.0215355	SE
ENSG00000259429.5	UBE2Q2P2	chr15	82400659	82400716	9.28e-06	0.00194385	SE
ENSG00000259429.5	UBE2Q2P2	chr15	82419207	82419247	3.1e-05	0.00449876	SE
ENSG00000163960.11	UBXN7	chr3	196369420	196369511	4.71e-05	0.00658409	MXE
ENSG00000163960.11	UBXN7	chr3	196369420	196369511	2.28e-06	0.000778126	SE
ENSG00000163960.11	UBXN7	chr3	196369420	196369511	0.000262218	0.019845	SE
ENSG00000151116.16	UEVLD	chr11	18570213	18570377	4.31e-05	0.00635282	MXE
ENSG00000087206.16	UIMC1	chr5	176943334	176943488	6.73e-06	0.00159407	SE
ENSG00000087206.16	UIMC1	chr5	176951473	176951577	7.51e-06	0.00169344	SE
ENSG00000115464.14	USP34	chr2	61204255	61204380	0.00015318	0.0137539	SE
ENSG00000115652.14	UXS1	chr2	106164735	106164799	4.86e-13	1.78e-10	A3SS
ENSG00000149823.8	VPS51	chr11	65107186	65107727	0.000335235	0.0125842	RI
ENSG00000114742.13	WDR48	chr3	39065790	39065889	1.1e-07	2.07e-05	A3SS
ENSG00000128245.14	YWHAH	chr22	31945499	31945678	7.52e-05	0.00862929	SE
ENSG00000078487.17	ZCWPW1	chr7	100419001	100419189	1.87e-07	0.000121909	A5SS
ENSG00000160445.10	ZER1	chr9	128755407	128755659	0.000174403	0.0151267	SE
ENSG00000172671.19	ZFAND4	chr10	45672271	45672762	6.3e-05	0.00664266	A5SS
ENSG00000263072.6	ZNF213-AS1	chr16	3132849	3133194	0.000982819	0.0487522	SE
ENSG00000162664.16	ZNF326	chr1	90020791	90020922	5.16e-06	0.00136311	SE
ENSG00000162664.16	ZNF326	chr1	90022249	90022345	9.35e-05	0.00979323	SE
ENSG00000162664.16	ZNF326	chr1	90020791	90020922	0.000523741	0.0324204	SE
ENSG00000119725.18	ZNF410	chr14	73893775	73893932	4.16e-08	8.4e-06	A3SS
ENSG00000065029.14	ZNF76	chr6	35290252	35290382	0.000242763	0.0129824	A3SS
ENSG00000214655.10	ZSWIM8	chr10	73794540	73794639	0.00072613	0.0287459	A3SS
