# Supplementary material for: Vitamin B5 and succinyl-CoA improve ineffective erythropoiesis in SF3B1 mutated myelodysplasia
Source: Sci Transl Med. Author manuscript; Available in PMC 2023 May 10. (PMC7614516; doi:10.1126/scitranslmed.abn5135)
Supplement: Data file S2 [file EMS175159-supplement-Data_file_S2.xlsx]

## Sheet: Sheet1
GeneID	geneSymbol	Gene description	chr	strand	positionS	positionE	PValue	FDR	IncLevel1	IncLevel2	IncLevelDifference	type
ENSG00000008311.14	AASS	aminoadipate-semialdehyde synthase [Source:HGNC Symbol;Acc:HGNC:17366]	chr7	-	122078861	122079712	0	0	1.0,1.0,1.0	0.059,0.428,0.0	0.838	RI		Normoxia
ENSG00000163689.20	C3orf67		chr3	-	58870161	58870309	6.97e-09	7.36e-06	1.0,0.482,1.0	0.0,0.0,0.0	0.827	A5SS		Hypoxia
ENSG00000163517.14	HDAC11	histone deacetylase 11 [Source:HGNC Symbol;Acc:HGNC:19086]	chr3	+	13483463	13483564	7.06e-07	0.000435025	1.0,1.0,1.0	0.0,0.298,0.459	0.748	MXE
ENSG00000133313.14	CNDP2	carnosine dipeptidase 2 [Source:HGNC Symbol;Acc:HGNC:24437]	chr18	+	74497508	74497726	3.9e-06	0.00117501	1.0,1.0,1.0	0.516,0.47,0.0	0.671	A5SS
ENSG00000223959.8	AFG3L1P	AFG3 like matrix AAA peptidase subunit 1, pseudogene [Source:HGNC Symbol;Acc:HGNC:314]	chr16	+	89985445	89985570	8.31e-05	0.0107221	1.0,1.0,1.0	0.0,0.0,1.0	0.667	SE
ENSG00000105737.9	GRIK5	glutamate ionotropic receptor kainate type subunit 5 [Source:HGNC Symbol;Acc:HGNC:4583]	chr19	-	42063300	42063525	5.25e-09	1.29e-05	1.0,1.0,1.0	0.0,0.285,0.736	0.66	SE
ENSG00000105737.9	GRIK5	glutamate ionotropic receptor kainate type subunit 5 [Source:HGNC Symbol;Acc:HGNC:4583]	chr19	-	42063300	42063525	6.4e-07	0.00035958	0.799,1.0,1.0	0.285,0.544,0.0	0.657	SE
ENSG00000110074.10	FOXRED1	FAD dependent oxidoreductase domain containing 1 [Source:HGNC Symbol;Acc:HGNC:26927]	chr11	+	126273315	126273454	0.000597644	0.0202023	1.0,1.0,1.0	0.0,0.464,0.634	0.634	A3SS
ENSG00000188917.14	TRMT2B	tRNA methyltransferase 2 homolog B [Source:HGNC Symbol;Acc:HGNC:25748]	chrX	-	101041316	101041371	2.64e-05	0.00399583	1.0,1.0,1.0	0.154,1.0,0.0	0.615	SE
ENSG00000078487.17	ZCWPW1	zinc finger CW-type and PWWP domain containing 1 [Source:HGNC Symbol;Acc:HGNC:23486]	chr7	-	100419001	100419189	1.87e-07	0.000121909	0.366,1.0,1.0	0.0,0.366,0.188	0.604	A5SS
ENSG00000028310.17	BRD9	bromodomain containing 9 [Source:HGNC Symbol;Acc:HGNC:25818]	chr5	-	869244	869404	2.08e-08	4.69e-06	0.484,1.0,0.868	0.086,0.105,0.36	0.6	A3SS
ENSG00000108509.20	CAMTA2	calmodulin binding transcription activator 2 [Source:HGNC Symbol;Acc:HGNC:18807]	chr17	-	4981677	4981742	4.08e-06	0.00142216	0.274,0.645,1.0	0.154,0.0,0.0	0.588	MXE
ENSG00000159363.17	ATP13A2	ATPase cation transporting 13A2 [Source:HGNC Symbol;Acc:HGNC:30213]	chr1	-	17004691	17004821	9.99e-07	0.000551958	0.784,1.0,1.0	0.206,0.0,0.82	0.586	A5SS
ENSG00000130830.14	MPP1	MAGUK p55 scaffold protein 1 [Source:HGNC Symbol;Acc:HGNC:7219]	chrX	-	154799744	154799893	4.1e-09	7.65e-06	1.0,1.0,1.0	0.487,0.2,0.565	0.583	SE
ENSG00000148180.19	GSN	gelsolin [Source:HGNC Symbol;Acc:HGNC:4620]	chr9	+	121300055	121300126	0.000353096	0.0273029	0.566,0.844,1.0	0.0,0.311,0.404	0.565	SE
ENSG00000134352.19	IL6ST	interleukin 6 cytokine family signal transducer [Source:HGNC Symbol;Acc:HGNC:6021]	chr5	-	55968275	55968396	0.000841108	0.0483996	1.0,1.0,0.623	0.216,0.734,0.0	0.558	SE
ENSG00000001084.12	GCLC	glutamate-cysteine ligase catalytic subunit [Source:HGNC Symbol;Acc:HGNC:4311]	chr6	-	53516108	53516240	4.63e-05	0.00357151	0.893,0.858,0.955	0.464,0.0,0.591	0.55	A3SS
ENSG00000110274.15	CEP164	centrosomal protein 164 [Source:HGNC Symbol;Acc:HGNC:29182]	chr11	+	117354931	117356617	0.000125454	0.0120801	0.52,0.536,1.0	0.149,0.075,0.206	0.542	SE
ENSG00000182199.10	SHMT2	serine hydroxymethyltransferase 2 [Source:HGNC Symbol;Acc:HGNC:10852]	chr12	+	57232210	57232575	0.00224474	0.0490492	1.0,1.0,0.639	0.347,0.347,0.347	0.533	RI
ENSG00000149182.14	ARFGAP2	ADP ribosylation factor GTPase activating protein 2 [Source:HGNC Symbol;Acc:HGNC:13504]	chr11	-	47173758	47173915	0.000123837	0.00763746	0.896,0.904,1.0	0.621,0.0,0.596	0.528	A3SS
ENSG00000245694.9	CRNDE	colorectal neoplasia differentially expressed [Source:HGNC Symbol;Acc:HGNC:37078]	chr16	-	54920297	54920410	4.04e-08	8.4e-06	0.517,0.151,0.0	1.0,1.0,0.807	-0.713	A3SS
ENSG00000105559.11	PLEKHA4	pleckstrin homology domain containing A4 [Source:HGNC Symbol;Acc:HGNC:14339]	chr19	-	48857421	48857496	1.76e-07	0.000136874	0.437,0.143,0.181	0.842,1.0,1.0	-0.694	SE
ENSG00000104529.17	EEF1D	eukaryotic translation elongation factor 1 delta [Source:HGNC Symbol;Acc:HGNC:3211]	chr8	-	143590607	143590735	0.000249497	0.021938	0.244,0.0,0.0	0.264,1.0,1.0	-0.673	SE
ENSG00000148180.19	GSN	gelsolin [Source:HGNC Symbol;Acc:HGNC:4620]	chr9	+	121282438	121282550	2.92e-06	0.00122907	0.079,0.074,0.09	1.0,1.0,0.252	-0.67	MXE
ENSG00000197816.13	CCDC180	coiled-coil domain containing 180 [Source:HGNC Symbol;Acc:HGNC:29303]	chr9	+	97318462	97318582	4.3e-07	0.000269961	0.0,0.27,0.217	0.624,1.0,0.769	-0.635	SE
ENSG00000141425.17	RPRD1A	regulation of nuclear pre-mRNA domain containing 1A [Source:HGNC Symbol;Acc:HGNC:25560]	chr18	-	36025598	36027075	1.02e-11	1.12e-08	0.395,0.281,0.423	1.0,1.0,1.0	-0.634	RI
ENSG00000241852.9	C8orf58	chromosome 8 open reading frame 58 [Source:HGNC Symbol;Acc:HGNC:32233]	chr8	+	22602536	22602643	8.46e-05	0.00929359	0.368,0.777,0.0	1.0,1.0,1.0	-0.618	SE
ENSG00000100325.14	ASCC2	activating signal cointegrator 1 complex subunit 2 [Source:HGNC Symbol;Acc:HGNC:24103]	chr22	-	29827476	29827600	0.000307154	0.0232394	0.346,0.0,0.514	0.947,1.0,0.704	-0.597	MXE
ENSG00000108509.20	CAMTA2	calmodulin binding transcription activator 2 [Source:HGNC Symbol;Acc:HGNC:18807]	chr17	-	4982088	4982227	4.51e-05	0.00357151	0.27,0.27,0.0	0.634,1.0,0.597	-0.564	A3SS
ENSG00000241852.9	C8orf58	chromosome 8 open reading frame 58 [Source:HGNC Symbol;Acc:HGNC:32233]	chr8	+	22602560	22602643	0.000875697	0.0454507	0.562,0.763,0.0	1.0,1.0,1.0	-0.558	SE
ENSG00000221914.9	PPP2R2A	protein phosphatase 2 regulatory subunit Balpha [Source:HGNC Symbol;Acc:HGNC:9304]	chr8	+	26293215	26293366	4.71e-05	0.00536795	0.818,0.461,0.0	0.885,1.0,1.0	-0.535	A5SS
ENSG00000196911.10	KPNA5	karyopherin subunit alpha 5 [Source:HGNC Symbol;Acc:HGNC:6398]	chr6	+	116732135	116741866	1.18e-07	2.88e-05	0.208,0.214,1.0	1.0,1.0,1.0	-0.526	RI
ENSG00000128245.14	YWHAH	tyrosine 3-monooxygenase/tryptophan 5-monooxygenase activation protein eta [Source:HGNC Symbol;Acc:HGNC:12853]	chr22	+	31945499	31945678	7.52e-05	0.00862929	0.0,1.0,0.0	0.913,1.0,0.663	-0.525	SE
ENSG00000263072.6	ZNF213-AS1	ZNF213 antisense RNA 1 (head to head) [Source:HGNC Symbol;Acc:HGNC:50505]	chr16	-	3129247	3129653	0.000779962	0.0119763	0.777,0.199,0.333	1.0,1.0,0.733	-0.475	RI
ENSG00000119777.19	TMEM214	transmembrane protein 214 [Source:HGNC Symbol;Acc:HGNC:25983]	chr2	+	27037789	27037892	0.000406776	0.0187661	0.222,0.097,0.631	0.811,0.461,1.0	-0.441	A3SS
ENSG00000223959.8	AFG3L1P	AFG3 like matrix AAA peptidase subunit 1, pseudogene [Source:HGNC Symbol;Acc:HGNC:314]	chr16	+	89988851	89988951	1.77e-05	0.00309692	0.193,0.545,1.0	1.0,1.0,1.0	-0.421	SE
ENSG00000050426.15	LETMD1	LETM1 domain containing 1 [Source:HGNC Symbol;Acc:HGNC:24241]	chr12	+	51053777	51053860	0.000694154	0.044478	0.0,0.241,0.0	0.209,0.442,0.799	-0.403	MXE
ENSG00000223959.8	AFG3L1P	AFG3 like matrix AAA peptidase subunit 1, pseudogene [Source:HGNC Symbol;Acc:HGNC:314]	chr16	+	89984530	89984617	5.23e-06	0.00137846	0.0,0.229,0.0	0.728,0.229,0.472	-0.4	A5SS
ENSG00000185485.14	SDHAP1	SDHA pseudogene 1 [Source:HGNC Symbol;Acc:HGNC:32455]	chr3	-	195985626	195985789	1e-10	3.25e-07	0.389,0.445,0.917	1.0,1.0,0.945	-0.398	SE
ENSG00000148090.11	AUH	AU RNA binding methylglutaconyl-CoA hydratase [Source:HGNC Symbol;Acc:HGNC:890]	chr9	-	91325317	91325404	2.3e-08	1.9e-05	0.0,0.0,0.0	0.377,0.499,0.299	-0.392	MXE
